# Supplementary material for: A Probabilistic Approach to Estimate the Temporal Order of Pathway Mutations Accounting for Intra-Tumor Heterogeneity
Source: Cancers (Basel). 2024 Jul 8;16(13):2488. doi: 10.3390/cancers16132488 (PMC11240401; doi:10.3390/cancers16132488)
Supplement: Supplementary file 1 [file cancers-16-02488-s001.zip]

Archive with 2 entries (2 files):
- Supplementary Table S1.csv
- supplementary_figures.pdf
